# Supplementary material for: Left Internal Thoracic Artery versus Saphenous Vein Grafts to Left Anterior Descending Artery after Isolated Coronary Artery Bypass Surgery
Source: Life (Basel). 2024 Mar 14;14(3):385. doi: 10.3390/life14030385 (PMC10972088; doi:10.3390/life14030385)
Supplement: Supplementary file 1 [file life-14-00385-s001.zip]

Archive with 1 entries (1 files):
- life-2910083-supplementary.pdf
